# Supplementary material for: Genome-Wide Identification of TPL/TPR Gene Family in Ten Cotton Species and Function Analysis of GhTPL3 Involved in Salt Stress Response
Source: Genes (Basel). 2025 Sep 12;16(9):1072. doi: 10.3390/genes16091072 (PMC12469280; doi:10.3390/genes16091072)
Supplement: Supplementary file 1 [file genes-16-01072-s001.zip]

Archive with 2 entries (2 files):
- genes-3844765-supplementary Figure S1.pdf
- genes-3844765-supplementary.xls
