# Supplementary material for: Genome-Wide Identification of TPL/TPR Gene Family in Ten Cotton Species and Function Analysis of GhTPL3 Involved in Salt Stress Response
Source: Genes (Basel). 2025 Sep 12;16(9):1072. doi: 10.3390/genes16091072 (PMC12469280; doi:10.3390/genes16091072)
Supplement: Supplementary file 1 [file genes-16-01072-s001.zip › genes-3844765-supplementary.xls]

## Sheet: tableS1
Table S1. Physicochemical properties of TPL/TPR gene family members
Gene rename	Gene name	Amino acids (aa)	Mw	Theoretical pI	Instability Index	Geneome position	Gene length	CDS	Sub-celluluar
			(kDa)				(nt)	(nt)	localization
GheTPL1	Ghe_05G13110	1134	124.91	6.53	43.35	A05:12239295:12246043	6748	3405	nucleus
GheTPL2	Ghe_06G06620	1134	124.53	6.65	41.59	A06:10089713:10098026	8313	3405	nucleus
GheTPL3	Ghe_06G25360	1129	124.4	6.6	40.8	A09:126222104:126228081	5977	3390	cytoplasm
GheTPL4	Ghe_09G12830	1172	129.23	6.43	42.18	A09:61980467:61987916	7449	3519	cytoplasm
GaTPL1	Ga_05G1288	1134	124.91	6.53	43.35	A05:11474332:11481079	6747	3405	nucleus
GaTPL2	Ga_06G0556	1122	123.11	6.44	42.04	A06:8418873:8427194	8321	3369	nucleus
GaTPL3	Ga_06G2259	1135	124.82	6.6	40.64	A06:128671150:128677145	5995	3408	cytoplasm
GaTPL4	Ga_09G1026	1133	124.75	6.42	42.14	A09:62462274:62469687	7413	3402	cytoplasm
GhTPL1	Gh_A05G121900	1134	124.9	6.53	43.46	A05:11699482:11708150	8668	3405	nucleus
GhTPL2	Gh_A06G183900	1137	124.93	6.6	40.54	A06:118879726:118886267	6541	3414	cytoplasm
GhTPL3	Gh_A09G063600	1128	124.47	6.86	41.03	A09:53627886:53638125	10239	3387	nucleus
GhTPL4	Gh_A09G086100	1133	124.84	6.49	42.07	A09:60239241:60247352	8111	3402	cytoplasm
GhTPL5	Gh_D05G122800	1135	124.92	6.53	42.49	D05:10752054:10760165	8111	3408	nucleus
GhTPL6	Gh_D06G053200	1135	124.59	6.57	41.6	D06:8539325:8548503	9178	3408	nucleus
GhTPL7	Gh_D06G190900	1134	124.76	6.54	40.94	D06:65484650:65491587	6937	3405	cytoplasm
GhTPL8	Gh_D09G086200	1132	124.79	6.57	41.11	D09:34659133:34667175	8042	3399	cytoplasm
GbTPL1	GB_A05G1240	1134	124.89	6.53	43.52	A05:11598933:11605682	6749	3405	nucleus
GbTPL2	GB_A06G0600	1134	124.49	6.65	41.47	A06:9922742:9931061	8319	3405	nucleus
GbTPL3	GB_A06G2139	1134	124.73	6.52	40.69	A06:115722853:115728819	5966	3405	cytoplasm
GbTPL4	GB_A09G1157	1132	124.72	6.49	42.13	A09:58087433:58094854	7421	3399	cytoplasm
GbTPL5	GB_D05G1229	1135	124.9	6.53	42.36	D05:10457487:10464273	6786	3408	nucleus
GbTPL6	GB_D06G0588	1134	124.43	6.55	41.53	D06:7731074:7739396	8322	3405	nucleus
GbTPL7	GB_D06G2244	1134	124.66	6.6	40.5	D06:60384421:60390420	5999	3405	cytoplasm
GbTPL8	GB_D09G1008	1132	124.78	6.57	40.82	D09:36164425:36171812	7387	3399	cytoplasm
GtTPL1	Gt_A05G061700	1085	120.77	6.44	37.65	A05:5479827:5487201	7374	3258	cytoplasm
GtTPL2	Gt_A06G065400	1134	124.55	6.73	41.64	A06:10186926:10196208	9282	3405	nucleus
GtTPL3	Gt_A06G219700	1137	124.97	6.67	39.78	A06:119037441:119044711	7270	3414	cytoplasm
GtTPL4	Gt_A09G079200	1128	124.67	7.34	41.59	A09:51396454:51406774	10320	3387	nucleus
GtTPL5	Gt_A09G104800	1133	124.86	6.57	42.17	A09:57624313:57632420	8107	3402	cytoplasm
GtTPL6	Gt_D06G067300	1134	124.4	6.49	40.78	D06:8307768:8317049	9281	3405	nucleus
GtTPL7	Gt_D06G243100	1134	124.74	6.61	40.3	D06:60754097:60761449	7352	3405	cytoplasm
GtTPL8	Gt_D09G106800	1132	124.79	6.57	41.11	D09:33741138:33749746	8608	3399	cytoplasm
GmTPL1	Gm_A05G129600	1134	124.82	6.41	43.73	A05:11694049:11702861	8812	3405	nucleus
GmTPL2	Gm_A06G059500	1134	124.56	6.64	41.85	A06:10034246:10043628	9382	3405	nucleus
GmTPL3	Gm_A06G201300	1136	124.88	6.46	40	A06:124340671:124347398	6727	3411	cytoplasm
GmTPL4	Gm_A09G070100	1128	124.53	6.76	42.05	A09:54405004:54415295	10291	3387	nucleus
GmTPL5	Gm_D05G130700	1135	124.84	6.53	42.36	D05:10703776:10711951	8175	3408	nucleus
GmTPL6	Gm_D06G062400	1134	124.49	6.57	41.68	D06:7912493:7921889	9396	3405	nucleus
GmTPL7	Gm_D06G228500	1134	124.77	6.46	40.74	D06:64289711:64296469	6758	3405	cytoplasm
GmTPL8	Gm_D09G102900	1095	120.4	6.84	40	D09:35056124:35063903	7779	3288	cytoplasm
GdTPL1	Gd_A05G129600	1134	124.89	6.53	43.52	A05:11336849:11344912	8063	3405	nucleus
GdTPL2	Gd_A06G066800	1135	124.62	6.65	41.54	A06:10247980:10257239	9259	3408	nucleus
GdTPL3	Gd_A06G224700	1134	124.73	6.52	40.69	A06:116967385:116974516	7131	3405	cytoplasm
GdTPL4	Gd_A09G109100	1133	124.83	6.49	42.1	A09:57908029:57916134	8105	3402	cytoplasm
GdTPL5	Gd_D05G130900	1135	124.9	6.53	42.36	D05:10304845:10312990	8145	3408	nucleus
GdTPL6	Gd_D06G066600	1134	124.43	6.55	41.53	D06:7877541:7886951	9410	3405	nucleus
GdTPL7	Gd_D06G239500	1134	124.67	6.6	40.2	D06:60921839:60928823	6984	3405	cytoplasm
GdTPL8	Gd_D09G111600	1132	124.78	6.57	40.82	D09:34341992:34349946	7954	3399	cytoplasm
GthTPL1	Gth_00012009	1166	128.94	7.35	37.76	D05:9561844:9569601	7757	3501	nucleus
GthTPL2	Gth_00025096	1047	115.99	6.96	38.98	D13:2418374:2420112	1738	3144	Plasma membrane
GthTPL3	Gth_00027372	1081	119.68	7	41.24	D13:33031865:33034004	2139	3244	nucleus
GthTPL4	Gth_00027373	1142	125.7	6.54	40.91	D13:33037633:33040232	2599	3429	cytoplasm
GrTPL1	Gr_00001355	1336	148.06	6.22	44.53	D05:37481733:37484049	2316	7757	cytoplasm
GrTPL2	Gr_00031195	1168	128.73	6.77	41.13	D05:7804385:7812721	8336	8336	nucleus
GrTPL3	Gr_00033060	1137	125.87	6.85	40.52	D06:58489128:58494827	5699	5699	Plasma membrane
GrTPL4	Gr_00028768	1160	127.93	6.49	42.04	D09:26860766:26868173	7407	7407	cytoplasm
GtuTPL1	Gtu_05G136180	1132	124.65	6.59	43.12	D05:50899964:50906757	6793	3399	nucleus
GtuTPL2	Gtu_06G169580	1134	124.49	6.65	41.56	D06:52357375:52366194	8819	3405	nucleus
GtuTPL3	Gtu_08G210370	1134	125.19	7.14	37.91	D08:4246665:4254282	7617	3405	nucleus
GtuTPL4	Gtu_09G254540	1132	124.81	6.57	41.13	D04:52133829:52134677	848	3399	cytoplasm
Note: Gene ID number from CottonMD database (https://yanglab.hzau.edu.cn/CottonMD).

## Sheet: tableS2
Table S2 Primer sequences of qRT-PCR
Primer name	Sequence (5'→3')
GhTPL1-QRT-F	5' TTCAGCAATATCTAGGGTTA 3'
GhTPL1-QRT-R	5' GAAAGGTATGTTTCGGTTT 3'
GhTPL2-QRT-F	5' AACTCGACAGGGTTTAGC 3'
GhTPL2-QRT-R	5' GGAAAGAGGAGACGGATA 3'
GhTPL3-QRT-F	5' TTTTAGTCTCGTCCTTGC 3'
GhTPL3-QRT-R	5' TTGTTGAGTTTCGGTCTT 3'
GhTPL4-QRT-F	5' TTTTAGTCTCGTCCTTGC 3'
GhTPL4-QRT-R	5' TTGTTGAGTTTCGGTCTT 3'
GhTPL5-QRT-F	5' CAGCAATATCTAGGGTTA 3'
GhTPL5-QRT-R	5' TACTGTAATAGTGCGAAG 3'
GhTPL6-QRT-F	5' TTTGATTGGTTGGGAGGAA 3'
GhTPL6-QRT-R	5' AAGGGTTAGGATTTGAAAGATG 3'
GhTPL7-QRT-F	5' CGATCTCAGACGGTAAGC 3'
GhTPL7-QRT-R	5' CAACTTCAGTTCCCAACG 3'
GhTPL8-QRT-F	5' TATTCCTCTACTCCTCACCCTT 3'
GhTPL8-QRT-R	5' CCCAACCTACAGCCTTGC 3'
GhUBQ7-F	5' GAAGGCATTCCACCTGACCAAC 3'
GhUBQ7-R	5' CTTGACCTTCTTCTTCTTGTGCTTG 3'

## Sheet: tableS3
Table S3 VIGS related primer sequences
Primer name	Sequence (5'→3')
GhTPL3-VIGS-F	5' CCCCTCTGATTATGACTC 3'
GhTPL3-VIGS-R	5' TACTGTAATAGTGCGAAG 3'

## Sheet: tableS4
Supplementary Table S4:The database and online website addresses appearing in this article
CottonMD	https://yanglab.hzau.edu.cn/CottonMD, accessed on 25 June 2025
TAIR	https://www.arabidopsis.org/, accessed on 25 June 2025
ExPASy	https://www.expasy.org/resources/compute-pi-mw,accessed on 25 June 2025
Conserved Domain Database	http://www.ncbi.nlm.nih.gov/cdd/, accessed on 26 June 2025
Pfam	http://pfam.xfam.org/, accessed on 26 June 2025
Ensembl Plants	https://plants.ensembl.org/index.html/, accessed on 27 June 2025
MG2C	http://mg2c.iask.in/mg2c_v2.1/ accessed on 28 June 2025
MEME Suite	https://meme-suite.org/meme/, accessed on 29 June 2025
WoLF PSORT	https://wolfpsort.hgc.jp/. accessed on 29 June 2025
PlantCARE	http://www.dna.affrc.go.jp/PLACE/signalscan.html, accessed on 29 June 2025
